# Supplementary material for: ﻿Resurrection of Stipatremula and taxonomy of the high-alpine species from the Stipapurpurea complex (Poaceae, Pooideae)
Source: PhytoKeys. 2022 May 13;196:21–47. doi: 10.3897/phytokeys.196.82598 (PMC9849017; doi:10.3897/phytokeys.196.82598)
Supplement: XML Treatment for Stipa purpurea [file phytokeys.196.82598-treatment1.xml]

<!DOCTYPE tp:taxon-treatment
  PUBLIC "-//TaxonX//DTD Taxonomic Treatment Publishing DTD v0 20100105//EN" "tax-treatment-NSO.dtd">
<tp:taxon-treatment xmlns:tp="http://www.plazi.org/taxpub"><tp:treatment-meta><kwd-group><label>Taxon classification</label><kwd>
                <named-content content-type="kingdom">Plantae</named-content>
              </kwd><kwd>
                <named-content content-type="order">Poales</named-content>
              </kwd><kwd>
                <named-content content-type="family">Poaceae</named-content>
              </kwd></kwd-group><mixed-citation publication-type="journal"><person-group><name><surname>Nobis</surname><given-names>Marcin</given-names></name><name><surname>Krzempek</surname><given-names>Marta</given-names></name><name><surname>Nowak</surname><given-names>Arkadiusz</given-names></name><name><surname>Gudkova</surname><given-names>Polina D.</given-names></name><name><surname>Klichowska</surname><given-names>Ewelina</given-names></name></person-group><article-title>﻿Resurrection of <italic><tp:taxon-name><tp:taxon-name-part taxon-name-part-type="genus" reg="Stipa">Stipa</tp:taxon-name-part><tp:taxon-name-part taxon-name-part-type="species" reg="tremula">tremula</tp:taxon-name-part></tp:taxon-name></italic> and taxonomy of the high-alpine species from the <italic><tp:taxon-name><tp:taxon-name-part taxon-name-part-type="genus" reg="Stipa">Stipa</tp:taxon-name-part><tp:taxon-name-part taxon-name-part-type="species" reg="purpurea">purpurea</tp:taxon-name-part></tp:taxon-name></italic> complex (<tp:taxon-name><tp:taxon-name-part taxon-name-part-type="family">Poaceae</tp:taxon-name-part></tp:taxon-name>, <tp:taxon-name><tp:taxon-name-part taxon-name-part-type="subfamily">Pooideae</tp:taxon-name-part></tp:taxon-name>)</article-title><source>PhytoKeys</source><day>13</day><month>05</month><year>2022</year><volume>196</volume><fpage>21</fpage><lpage>47</lpage><pub-id pub-id-type="doi">10.3897/phytokeys.196.82598</pub-id></mixed-citation></tp:treatment-meta><tp:nomenclature><label>﻿</label><tp:taxon-name>
              <object-id xmlns:xlink="http://www.w3.org/1999/xlink" content-type="arpha" xlink:type="simple">22143B86-EC9B-5704-A6E2-A559A4FA2BB9</object-id>
              <tp:taxon-name-part taxon-name-part-type="genus" reg="Stipa">Stipa</tp:taxon-name-part>
              <tp:taxon-name-part taxon-name-part-type="species" reg="purpurea">purpurea</tp:taxon-name-part>
            </tp:taxon-name><tp:taxon-authority>Griseb., Nachrichten von der Königlichen Gesellschaft der Wissenschaften und der Georg-Augusts-Universität zu Göttingen 3: 82–83. 1868.</tp:taxon-authority><tp:nomenclature-citation-list><tp:nomenclature-citation><tp:taxon-name>
                  <tp:taxon-name-part taxon-name-part-type="genus" reg="Ptilagrostis"/>
                  <tp:taxon-name-part taxon-name-part-type="species" reg="purpurea"/>
                </tp:taxon-name><comment>≡<tp:taxon-name><tp:taxon-name-part taxon-name-part-type="genus" reg="Ptilagrostis">Ptilagrostis</tp:taxon-name-part><tp:taxon-name-part taxon-name-part-type="species" reg="purpurea">purpurea</tp:taxon-name-part></tp:taxon-name> (Griseb.) Roshev., Fl. URSS 2: 76. 1934 </comment></tp:nomenclature-citation></tp:nomenclature-citation-list></tp:nomenclature><tp:treatment-sec sec-type="Type protologue" id="SECID0ECOAI"><title>Type protologue.</title><p>T. Nari Khorsum, <italic>H. v. Schlagintweit</italic>. <bold>Type</bold>: [China] Tibet, Gnari (Nari) Khorsum, alt. 5000 m, 5–15 Sep 1855, <italic>Schlagintweit 7116</italic> (holotype, GOET!; isotypes, BM 959325!, K 000032088!, LE 9281!, P!).</p></tp:treatment-sec><tp:treatment-sec sec-type="description" id="SECID0EOOAI"><title>Description.</title><p><bold><italic>Perennial plants</italic></bold>, densely tufted, with a few culms and numerous vegetative shoots; culms (11.5–)16.0–37.2(–60.0) cm tall, 1–2(–3)-noded, nodes distributed close together in the lowermost part of the culm. <bold><italic>Leaves of vegetative shoots</italic></bold>: sheaths shortly and densely pubescent; <bold><italic>ligules</italic></bold> acute, with few cilia at the apex, on the external sheaths (1.5–)3.5–4.5(–6.0) mm long, whereas on the internal sheaths (3.8–)4.5–6.5(–8.0); <bold><italic>blades</italic></bold> convolute, green, pale green to greyish, (4.2–)6.0–14.0(–20.0) cm long, 0.3–0.5(–0.7) mm in diameter, adaxial surface covered by dense, 0.15–0.25 mm long hairs, abaxial surface glabrous, scabrous or shortly pilose (grading to almost smooth towards the apex). <bold><italic>Cauline leaves</italic></bold>: lower sheaths densely and shortly pubescent, middle and upper sheath shortly pubescent or glabrous; <bold><italic>ligules</italic></bold> acute, on the lower sheaths (2.0–)4.0–7.2(–8.0) mm long, on the middle sheaths (2.2–)4.5–8.0(–9.0) and on the upper sheaths (3.5–)4.8–8.1(–9.2); <bold><italic>blades</italic></bold> convolute, green, pale green or greyish (4.5–)4.7–6.1(–7.8) cm long, adaxial surface covered with short hairs, abaxial surface glabrous, scabrous to shortly pubescent. <bold><italic>Panicle</italic></bold> (3.5–)9.7–17.5(–20.0) cm long, open, with (3–)6–15(–20) spikelets, at base enclosed by the sheath of the uppermost leaf; branches ascending, flexuous setulose, slightly scabrous, to glabrous and smooth, single or paired, 2–6 cm long. <bold><italic>Glumes</italic></bold> subequal (the lower slightly longer than the upper), purplish, (17–)19–26(–28) mm long, lanceolate, with hyaline margins and long tip. <bold><italic>Floret</italic></bold> (lemma + callus) (8.5–)9.5–11.2(–12.1) mm long and up to 1.0 mm wide. <bold><italic>Callus</italic></bold> (1.8–)2.0–2.4(–2.7) mm long, densely pilose, on ventral part with hairs (0.4–)0.6–0.8(–1.0) mm long, on dorsal with (0.4–)0.5–0.7(–0.8) mm long hairs; callus base 0.5–0.8 mm long and 0.15–0.20 mm wide, sharply pointed, scar narrow-elliptic. <bold><italic>Lemma</italic></bold> coriaceous, straw-coloured, purplish or brownish, covered throughout (from the bottom to top) by dense ascending to appressed hairs 0.3–0.8 mm long or the uppermost part of lemma, at 0.2–0.5 mm to the top, completely glabrous (hairless); <bold><italic>top of lemma</italic></bold> glabrous or surpassed by a ring of unequal hairs 0.2–0.8 mm long and with (or without) two minute apical lobes 0.1–0.3 mm long. <bold><italic>Awn</italic></bold> (58–)70–91(–105) mm long, bigeniculate; <bold><italic>the lower segment of the awn</italic></bold> (column) (6.5–)10–13(–16) mm long, twisted, 0.3–0.4 mm wide near the base, with (1.5–)1.6–2.0(–2.2) mm long hairs, <bold><italic>the middle segment</italic></bold> of the awn (7–)8–9(–10) mm long, twisted, with (1.7–)2.0–2.3(–2.5) mm long hairs; <bold><italic>terminal segment</italic></bold> (seta) slightly arcuate or flexuous (40–)50–69(–80) mm long with hairs longer than those on the column, (1.9–)2.1–2.4(–2.7) mm long, gradually decreasing in length towards the apex. <bold><italic>Palea</italic></bold> equalling lemma in length. <bold><italic>Ovary</italic></bold> with two styles.</p></tp:treatment-sec><tp:treatment-sec sec-type="habitat" id="SECID0ENRAI"><title>Habitat.</title><p>High mountain steppes, semi-deserts, stony slopes, gravelly or sandy flats and valley silt, 4000–5200 m a.s.l.</p></tp:treatment-sec><tp:treatment-sec sec-type="distribution" id="SECID0ESRAI"><title>Distribution.</title><p>Himalayas, southern Karakorum, Tibetan Plateau (Fig. <xref ref-type="fig" rid="F3">3</xref>); China (Xizang), India (Ladakh, north Sikkim) (<xref ref-type="bibr" rid="B47">Noltie 2000</xref>; <xref ref-type="bibr" rid="B29">Liu et al. 2008</xref>; <xref ref-type="bibr" rid="B32">Ma and Sun 2018</xref>).</p></tp:treatment-sec><tp:treatment-sec sec-type="material" id="SECID0EISAI"><title>Selected specimens examined.</title><p><bold>China: Xizang Province</bold>, Rebang, Ritu County, alt. 4300 m, 28 Aug 1976, <italic>Xizang Team 76-9126</italic> (PE); east of Ando County, around transit station 23, flat landscape, 3 Aug 1961, <italic>S. Wang 3698</italic> (PE); Ali District, Gaer County, Menshi, gritty hillside, 9 Jul 1976, <italic>Maizang Team 76-7956</italic> (PE); Aligaize County, plateau, alt. 4450 m, Aug 1978, <italic>F. Li 015</italic> (PE 707342); Geji County, hillside, <italic>no. 13545</italic> (PE); Zuozuo District, Gar County, Langjiu, Ali, alt. 4650–4700 m, grassland, 10 Aug 1976, <italic>Qing Zang team 76-8646</italic> (PE 707397); alt. 4600 m, 17 Sept 1976, <italic>no. 10333</italic> (PE 707387); alt. 4700–5000 m, 1 Sept 1976, <italic>no. 10106</italic> (PE 707334); alt. 5000 m, 19 Jul 1976, <italic>Xizang team 76-8541</italic> (PE 707339); alt. 4900 m, 21 Aug 1976, <italic>Xizang team 76-9102</italic> (PE 707338); alt. 4400 m, 9 Jul 1976, <italic>Xizang team 76-7956</italic> (PE 707336); alt. 4800 m, 24 Jul 1976, no. 9819 (PE 707332); alt. 5100 m, 13 Sept 1976, <italic>no. 9032</italic> (PE 707337); Xizang Province, alt. 5050 m, 1 Aug 1976, no. 4900 (PE 707390); alt. 5000 m, 17 Aug 1976, no. 10025 (PE 707393); Ritu County, Rebang, gritty land, alt. 4300 m, 28 Aug 1976, <italic>Xizang team 76-9126</italic> (PE 707345); Purang County, Huoer, north slope, hillside grassland, alt. 4860 m, 22 Jul 1976, <italic>Qing zhang team 76-8569</italic> (PE). <bold>India</bold>: NW India, Jammu and Kashmir State, Ladakh, Rupshu, Samad Rokchen, Valley to Rang, alt. 4810–4900 m, <named-content xmlns:xlink="http://www.w3.org/1999/xlink" content-type="dwc:verbatimCoordinates" xlink:type="simple"><named-content content-type="geo-json" specific-use="{&#34;type&#34;:&#34;Point&#34;,&#34;coordinates&#34;:[78.095000,33.253333]}" id="NCID0ERTAI" xlink:type="simple">33°15.2'N, 78°05.7'E</named-content></named-content>, 5 Aug 2001, <italic>L. Klimeš 1262,1263</italic> (KRA); NW India, Jammu and Kashmir State, Ladakh, Rupshu, Tso Moriri, slopes along the Luglung River, alt. 5200 m, 23 Aug 1999, <named-content xmlns:xlink="http://www.w3.org/1999/xlink" content-type="dwc:verbatimCoordinates" xlink:type="simple"><named-content content-type="geo-json" specific-use="{&#34;type&#34;:&#34;Point&#34;,&#34;coordinates&#34;:[78.450000,33.033333]}" id="NCID0E2TAI" xlink:type="simple">33°2'N, 78°27'E</named-content></named-content>, <italic>L. Klimeš 619</italic> (KRA); NW India, Jammu and Kashmir State, Ladakh, Rupshu, Samad Rokchen, crossing Thukje - Polokongka, Polokongka - Nuruchan, alt.4630–4660 m, 5 Aug 2001, <named-content xmlns:xlink="http://www.w3.org/1999/xlink" content-type="dwc:verbatimCoordinates" xlink:type="simple"><named-content content-type="geo-json" specific-use="{&#34;type&#34;:&#34;Point&#34;,&#34;coordinates&#34;:[78.076667,33.276667]}" id="NCID0EFUAI" xlink:type="simple">33°16.6'N, 78°4.6' E</named-content></named-content>, <italic>L. Klimeš 1260</italic> (KRA 479102); Sikkim, Naku La, alt. 16000 ft, 2 Nov 1909, <italic>Ribu &amp; Rhomoo 2769</italic> (CUH).</p></tp:treatment-sec><tp:treatment-sec><!--Section generated to contain objects referenced in tp:taxon-treatment.--><fig id="F3" position="float" orientation="portrait"><object-id xmlns:xlink="http://www.w3.org/1999/xlink" content-type="doi" xlink:type="simple">10.3897/phytokeys.196.82598.figure3</object-id><object-id xmlns:xlink="http://www.w3.org/1999/xlink" content-type="arpha" xlink:type="simple">943149BC-97F4-5D33-840D-05E886387F48</object-id><label>Figure 3.</label><caption><p>The distribution range of <italic><tp:taxon-name><tp:taxon-name-part taxon-name-part-type="genus" reg="Stipa">Stipa</tp:taxon-name-part><tp:taxon-name-part taxon-name-part-type="species" reg="purpurea">purpurea</tp:taxon-name-part></tp:taxon-name></italic> (purple backgrounds and points), <italic><tp:taxon-name><tp:taxon-name-part taxon-name-part-type="genus" reg="Stipa">S.</tp:taxon-name-part><tp:taxon-name-part taxon-name-part-type="species" reg="tremula">tremula</tp:taxon-name-part></tp:taxon-name></italic> (blue backgrounds and points) and <italic><tp:taxon-name><tp:taxon-name-part taxon-name-part-type="genus" reg="Stipa">S.</tp:taxon-name-part><tp:taxon-name-part taxon-name-part-type="species" reg="arenosa">arenosa</tp:taxon-name-part></tp:taxon-name></italic> (yellow points).</p></caption><graphic xmlns:xlink="http://www.w3.org/1999/xlink" xlink:href="phytokeys-196-021_article-82598__-g003.jpg" position="float" orientation="portrait" xlink:type="simple" id="oo_683652.jpg"><uri content-type="original_file" xlink:type="simple">https://binary.pensoft.net/fig/683652</uri></graphic></fig></tp:treatment-sec><ref-list><ref id="B47"><mixed-citation xmlns:xlink="http://www.w3.org/1999/xlink" xlink:type="simple"><person-group><name name-style="western"><surname>Noltie</surname><given-names>HJ</given-names></name></person-group> (<year>2000</year>) <source>Flora of Bhutan, 3(2), The Grasses of Bhutan.</source><publisher-name>Royal Botanic Garden Edinburgh &amp; Royal Government of Bhutan</publisher-name>, <publisher-loc>Edinburgh</publisher-loc>, <size units="page">883 pp</size>.</mixed-citation></ref><ref id="B29"><mixed-citation xmlns:xlink="http://www.w3.org/1999/xlink" xlink:type="simple"><person-group><name name-style="western"><surname>Liu</surname><given-names>WS</given-names></name><name name-style="western"><surname>Dong</surname><given-names>M</given-names></name><name name-style="western"><surname>Song</surname><given-names>ZP</given-names></name><name name-style="western"><surname>Wei</surname><given-names>W</given-names></name></person-group> (<year>2008</year>) <article-title>Genetic diversity pattern of <italic><tp:taxon-name><tp:taxon-name-part taxon-name-part-type="genus">Stipa</tp:taxon-name-part><tp:taxon-name-part taxon-name-part-type="species">purpurea</tp:taxon-name-part></tp:taxon-name></italic> populations in the hinterland of Qinghai-Tibet Plateau.</article-title><source>Annals of Applied Biology</source><volume>154</volume>(<issue>1</issue>): <fpage>57</fpage>–<lpage>65</lpage>. <ext-link xlink:type="simple" ext-link-type="doi" xlink:href="10.1111/j.1744-7348.2008.00274.x">https://doi.org/10.1111/j.1744-7348.2008.00274.x</ext-link></mixed-citation></ref><ref id="B32"><mixed-citation xmlns:xlink="http://www.w3.org/1999/xlink" xlink:type="simple"><person-group><name name-style="western"><surname>Ma</surname><given-names>B</given-names></name><name name-style="western"><surname>Sun</surname><given-names>J</given-names></name></person-group> (<year>2018</year>) Predicting the distribution of <italic><tp:taxon-name><tp:taxon-name-part taxon-name-part-type="genus">Stipa</tp:taxon-name-part><tp:taxon-name-part taxon-name-part-type="species">purpurea</tp:taxon-name-part></tp:taxon-name></italic> across the Tibetan Plateau via the MaxEnt model. BMC Ecology 18(1): e10. <ext-link xlink:type="simple" ext-link-type="doi" xlink:href="10.1186/s12898-018-0165-0">https://doi.org/10.1186/s12898-018-0165-0</ext-link></mixed-citation></ref></ref-list></tp:taxon-treatment>
