# Supplementary material for: ﻿Resurrection of Stipatremula and taxonomy of the high-alpine species from the Stipapurpurea complex (Poaceae, Pooideae)
Source: PhytoKeys. 2022 May 13;196:21–47. doi: 10.3897/phytokeys.196.82598 (PMC9849017; doi:10.3897/phytokeys.196.82598)
Supplement: XML Treatment for Stipa arenosa [file phytokeys.196.82598-treatment3.xml]

<!DOCTYPE tp:taxon-treatment
  PUBLIC "-//TaxonX//DTD Taxonomic Treatment Publishing DTD v0 20100105//EN" "tax-treatment-NSO.dtd">
<tp:taxon-treatment xmlns:tp="http://www.plazi.org/taxpub"><tp:treatment-meta><kwd-group><label>Taxon classification</label><kwd>
                <named-content content-type="kingdom">Plantae</named-content>
              </kwd><kwd>
                <named-content content-type="order">Poales</named-content>
              </kwd><kwd>
                <named-content content-type="family">Poaceae</named-content>
              </kwd></kwd-group><mixed-citation publication-type="journal"><person-group><name><surname>Nobis</surname><given-names>Marcin</given-names></name><name><surname>Krzempek</surname><given-names>Marta</given-names></name><name><surname>Nowak</surname><given-names>Arkadiusz</given-names></name><name><surname>Gudkova</surname><given-names>Polina D.</given-names></name><name><surname>Klichowska</surname><given-names>Ewelina</given-names></name></person-group><article-title>﻿Resurrection of <italic><tp:taxon-name><tp:taxon-name-part taxon-name-part-type="genus" reg="Stipa">Stipa</tp:taxon-name-part><tp:taxon-name-part taxon-name-part-type="species" reg="tremula">tremula</tp:taxon-name-part></tp:taxon-name></italic> and taxonomy of the high-alpine species from the <italic><tp:taxon-name><tp:taxon-name-part taxon-name-part-type="genus" reg="Stipa">Stipa</tp:taxon-name-part><tp:taxon-name-part taxon-name-part-type="species" reg="purpurea">purpurea</tp:taxon-name-part></tp:taxon-name></italic> complex (<tp:taxon-name><tp:taxon-name-part taxon-name-part-type="family">Poaceae</tp:taxon-name-part></tp:taxon-name>, <tp:taxon-name><tp:taxon-name-part taxon-name-part-type="subfamily">Pooideae</tp:taxon-name-part></tp:taxon-name>)</article-title><source>PhytoKeys</source><day>13</day><month>05</month><year>2022</year><volume>196</volume><fpage>21</fpage><lpage>47</lpage><pub-id pub-id-type="doi">10.3897/phytokeys.196.82598</pub-id></mixed-citation></tp:treatment-meta><tp:nomenclature><label>﻿</label><tp:taxon-name>
              <object-id xmlns:xlink="http://www.w3.org/1999/xlink" content-type="arpha" xlink:type="simple">15800F4F-E7BB-5C25-B515-18301DEE7B5B</object-id>
              <tp:taxon-name-part taxon-name-part-type="genus" reg="Stipa">Stipa</tp:taxon-name-part>
              <tp:taxon-name-part taxon-name-part-type="species" reg="arenosa">arenosa</tp:taxon-name-part>
              <object-id xmlns:xlink="http://www.w3.org/1999/xlink" content-type="ipni" xlink:type="simple">urn:lsid:ipni.org:names:77297806-1</object-id>
            </tp:taxon-name><tp:taxon-authority>(Tzvelev) M. Nobis, P.D. Gudkova, Krzempek &amp; Klichowska, comb. and</tp:taxon-authority><tp:taxon-status xmlns:xlink="http://www.w3.org/1999/xlink" xlink:type="simple">stat. nov.</tp:taxon-status><tp:nomenclature-citation-list><tp:nomenclature-citation><tp:taxon-name>
                  <tp:taxon-name-part taxon-name-part-type="genus" reg="Stipa"/>
                  <tp:taxon-name-part taxon-name-part-type="species" reg="purpurea"/>
                  <tp:taxon-name-part taxon-name-part-type="subspecies" reg="arenosa"/>
                </tp:taxon-name><comment>≡ <tp:taxon-name><tp:taxon-name-part taxon-name-part-type="genus" reg="Stipa">Stipa</tp:taxon-name-part><tp:taxon-name-part taxon-name-part-type="species" reg="purpurea">purpurea</tp:taxon-name-part><tp:taxon-name-part taxon-name-part-type="infraspecific-rank">subsp.</tp:taxon-name-part><tp:taxon-name-part taxon-name-part-type="subspecies" reg="arenosa">arenosa</tp:taxon-name-part></tp:taxon-name> (Tzvelev) D.F. Cui, Flora Xinjiangensis 6: 307. 1996. </comment></tp:nomenclature-citation></tp:nomenclature-citation-list></tp:nomenclature><tp:treatment-sec sec-type="Basionym" id="SECID0E2LBI"><title>Basionym.</title><p><tp:taxon-name><tp:taxon-name-part taxon-name-part-type="genus" reg="Stipa">Stipa</tp:taxon-name-part><tp:taxon-name-part taxon-name-part-type="species" reg="purpurea">purpurea</tp:taxon-name-part><tp:taxon-name-part taxon-name-part-type="infraspecific-rank">var.</tp:taxon-name-part><tp:taxon-name-part taxon-name-part-type="variety" reg="arenosa">arenosa</tp:taxon-name-part></tp:taxon-name> Tzvelev, Rastenia Tsentral’noi Azii po materialam Botanicheskogo Instituta im. V. L. Komarova 4: 60. 1968.</p></tp:treatment-sec><tp:treatment-sec sec-type="Type protologue" id="SECID0ESMBI"><title>Type protologue.</title><p>Tibet bor.-occid., praemontium bor. jugi Przeval’skii, ad 5000 m alt., in steppa <tp:taxon-name><tp:taxon-name-part taxon-name-part-type="genus" reg="Stipa"/><tp:taxon-name-part taxon-name-part-type="species" reg="arenosa">arenosa</tp:taxon-name-part></tp:taxon-name>, 24.08.1980, V. Roborovski (LE). <bold>Type</bold>: Thibet boreal.-occid., Kuen-Lun, Khr. Przeval’skogo, severnye peredgorya, 24 Aug 1890, <italic>W.J. Roborowski s.n</italic>. (holotype, LE 01010497!).</p></tp:treatment-sec><tp:treatment-sec sec-type="description" id="SECID0EFNBI"><title>Description.</title><p><bold><italic>Perennial plant</italic></bold>, densely tufted, with a few culms and numerous vegetative shoots; culms (14.7–)16.2–39.1(–50.0) cm tall, 1–2(–3)-noded, nodes distributed close together and only in the lowermost part of the culm. <bold><italic>Leaves of vegetative shoots</italic></bold>: sheaths shortly and densely pubescent; <bold><italic>ligules</italic></bold> truncate to slightly acute, on the external sheaths (0.5–)1.0–1.8(–2.3) mm long, whereas on the internal sheaths (1.0–)1.5–3.0(–4.5); <bold><italic>blades</italic></bold> convolute, green, pale green to glaucous, (4.9–)6.1–11.4(–16.0) cm long, 0.4–0.5 mm in diameter, adaxial surface covered by 0.15–0.2 mm long hairs, abaxial surface glabrous, scabrous or setulose. <bold><italic>Cauline leaves</italic></bold>: lower sheaths sparsely pubescent to almost glabrous, upper sheath glabrous or almost so; <bold><italic>ligules</italic></bold> acute, on the lower sheaths (0.7–)1.2–1.9 mm long, on the middle sheaths (1.6–)1.9–3.5(–4.5) and on the upper 2.0–3.45(–4.5); <bold><italic>blades</italic></bold> convolute, green or pale green, (2.5–)3.0–6.5(–7.8) cm long, adaxial surface covered with short hairs, abaxial surface glabrous, scabrous to shortly pubescent. <bold><italic>Panicle</italic></bold> (7.6–)8.7–14.4(–17.8) cm long, open, at base enclosed by the sheath of the uppermost leaf or rarely exerted, branches flexuous, setulose or slightly scabrous or glabrous, single or paired. <bold><italic>Glumes</italic></bold> subequal (the lower slightly longer than the upper), purplish, glumes (19.5–)21.0–23.5(–25.0) mm long, narrowly lanceolate. <bold><italic>Floret</italic></bold> (lemma + callus) (11.5–)12.0–14.0(–15.0) mm long. <bold><italic>Callus</italic></bold> (2.0–)2.3–3.0(–3.8) mm long, densely pilose on the ventral part, with hairs (0.4–)0.6–0.9(–1.0) mm long, on dorsal part sparsely and shortly pilose with straight hairs (0.5–)0.6–0.8(–0.9) mm long; callus base 0.5–0.8 mm long and 0.15–0.25 mm wide, sharply pointed, scar narrow-elliptic. <bold><italic>Lemma</italic></bold> coriaceous, pale-green, purplish or brownish, covered throughout (from the bottom to top) by dense ascending to appressed hairs 0.2–0.4 mm long; top of lemma surpassed by a ring of unequal hairs 0.4–0.9 mm long. <bold><italic>Awn</italic></bold> (78–)95–112(–130) mm long, bigeniculate, straw-coloured to brownish; <bold>first segment of the awn</bold> (column) (7–)11–22 mm long, twisted, 0.3 mm wide at base, with (1.5–)1.6–2.0(–2.3) mm long hairs, <bold>middle segment of the awn</bold> 10–12(–13) mm long, twisted, with (1.7–)1.9–2.4 mm long hairs; <bold>terminal segment of the awn</bold> (seta) arcuate or flexuous (62–)68–89(–98) mm long and, hairs longer than those on columns, (2.1–)2.3–2.5(–3.0) mm long, gradually decreasing in length towards apex. <bold><italic>Palea</italic></bold> equalling lemma in length.</p></tp:treatment-sec><tp:treatment-sec sec-type="habitat" id="SECID0E2PBI"><title>Habitat.</title><p>High mountain steppes, semi-deserts, 3500–5000 m. a.s.l.</p></tp:treatment-sec><tp:treatment-sec sec-type="distribution" id="SECID0EAQBI"><title>Distribution.</title><p>China: southern Xinjiang, Qinghai, Gansu, north-western Xizang; Fig. <xref ref-type="fig" rid="F3">3</xref> (<xref ref-type="bibr" rid="B61">Tzvelev 1968</xref>).</p></tp:treatment-sec><tp:treatment-sec sec-type="Selected specimen examined" id="SECID0EOQBI"><title>Selected specimen examined.</title><p><bold>China: Qinghai Province</bold>: Kuen-Lun, Dolina r. Sharagol’-dzhin, yr. Paidza-Tologoi, 11000 ft alt., pesch. step’, 11 Jul 1894, <italic>W.J. Roborowski 318</italic> (LE 01010495 [label 2: <tp:taxon-name><tp:taxon-name-part taxon-name-part-type="genus" reg="Stipa">Stipa</tp:taxon-name-part><tp:taxon-name-part taxon-name-part-type="species" reg="purpurea">purpurea</tp:taxon-name-part></tp:taxon-name> Griseb f. robusta, det. R. Roshevitz; Label 3: <tp:taxon-name><tp:taxon-name-part taxon-name-part-type="genus" reg="Stipa">Stipa</tp:taxon-name-part></tp:taxon-name> kozlovii m. sp. nov. inedit. = <tp:taxon-name><tp:taxon-name-part taxon-name-part-type="genus" reg="Stipa">S.</tp:taxon-name-part><tp:taxon-name-part taxon-name-part-type="species" reg="purpurea">purpurea</tp:taxon-name-part></tp:taxon-name> var. <tp:taxon-name><tp:taxon-name-part taxon-name-part-type="genus" reg="Stipa"/><tp:taxon-name-part taxon-name-part-type="species" reg="purpurea"/><tp:taxon-name-part taxon-name-part-type="variety" reg="arenosa">arenosa</tp:taxon-name-part></tp:taxon-name> m. var. nova, Typus varietis!, XI. 1966, N.N. Tzvelev], LE 01010496, KRA 476855, K, - paratypes); <bold>Xinjiang Province</bold>, Ruoqiang, N of Aqqikkol, on grasslands, ca. 4200 m alt., 21 Aug 1988, <italic>S. Wu, H. Ohba, Y. Wu, Y. Fei 2747</italic> (MOIS 3744710); Xinjiang, Ruoqiang, Yueya River to Aqqikkol, in <tp:taxon-name><tp:taxon-name-part taxon-name-part-type="genus" reg="Stipa">Stipa</tp:taxon-name-part></tp:taxon-name> grassland on gravel-rich flat places, 21 Aug 1988, <italic>S. Wu, H. Ohba, Y. Wu, Y. Fei 2275</italic> (MOIS 5660755); <bold>Gansu Province</bold>, Subei County, alt. 3500 m, 5 Aug 1956, <italic>B-z. Guo s.n</italic>. (PE 707226); <bold>Xizang Province</bold>, 16 km northeast of Shuanghu County, alt. 5000 m, 27 Jul 1976, <italic>Gansu Agricultural University 111</italic> (PE 2029866).</p></tp:treatment-sec><tp:treatment-sec sec-type="notes" id="SECID0ESSBI"><title>Note.</title><p><tp:taxon-name><tp:taxon-name-part taxon-name-part-type="genus" reg="Stipa">Stipa</tp:taxon-name-part><tp:taxon-name-part taxon-name-part-type="species" reg="purpurea">purpurea</tp:taxon-name-part><tp:taxon-name-part taxon-name-part-type="infraspecific-rank">var.</tp:taxon-name-part><tp:taxon-name-part taxon-name-part-type="variety" reg="arenosa">arenosa</tp:taxon-name-part></tp:taxon-name> was described, based on two collections of W.J. Roborowski from Central Asia (<xref ref-type="bibr" rid="B61">Tzvelev 1968</xref>). During our research in 2009–2021, in addition to the holotype, we found four sheets (paratypes) with specimens of <italic><tp:taxon-name><tp:taxon-name-part taxon-name-part-type="genus" reg="Stipa">Stipa</tp:taxon-name-part></tp:taxon-name></italic> collected by Roborowski in 1894. The two of the paratypes preserved in LE, were labeled as the type and isotype of <tp:taxon-name><tp:taxon-name-part taxon-name-part-type="genus" reg="Stipa">Stipa</tp:taxon-name-part><tp:taxon-name-part taxon-name-part-type="species" reg="purpurea">purpurea</tp:taxon-name-part><tp:taxon-name-part taxon-name-part-type="infraspecific-rank">var.</tp:taxon-name-part><tp:taxon-name-part taxon-name-part-type="variety" reg="arenosa">arenosa</tp:taxon-name-part></tp:taxon-name> by N. Tzvelev in 1966.</p></tp:treatment-sec><tp:treatment-sec><!--Section generated to contain objects referenced in tp:taxon-treatment.--><fig id="F3" position="float" orientation="portrait"><object-id xmlns:xlink="http://www.w3.org/1999/xlink" content-type="doi" xlink:type="simple">10.3897/phytokeys.196.82598.figure3</object-id><object-id xmlns:xlink="http://www.w3.org/1999/xlink" content-type="arpha" xlink:type="simple">943149BC-97F4-5D33-840D-05E886387F48</object-id><label>Figure 3.</label><caption><p>The distribution range of <italic><tp:taxon-name><tp:taxon-name-part taxon-name-part-type="genus" reg="Stipa">Stipa</tp:taxon-name-part><tp:taxon-name-part taxon-name-part-type="species" reg="purpurea">purpurea</tp:taxon-name-part></tp:taxon-name></italic> (purple backgrounds and points), <italic><tp:taxon-name><tp:taxon-name-part taxon-name-part-type="genus" reg="Stipa">S.</tp:taxon-name-part><tp:taxon-name-part taxon-name-part-type="species" reg="tremula">tremula</tp:taxon-name-part></tp:taxon-name></italic> (blue backgrounds and points) and <italic><tp:taxon-name><tp:taxon-name-part taxon-name-part-type="genus" reg="Stipa">S.</tp:taxon-name-part><tp:taxon-name-part taxon-name-part-type="species" reg="arenosa">arenosa</tp:taxon-name-part></tp:taxon-name></italic> (yellow points).</p></caption><graphic xmlns:xlink="http://www.w3.org/1999/xlink" xlink:href="phytokeys-196-021_article-82598__-g003.jpg" position="float" orientation="portrait" xlink:type="simple" id="oo_683652.jpg"><uri content-type="original_file" xlink:type="simple">https://binary.pensoft.net/fig/683652</uri></graphic></fig></tp:treatment-sec><ref-list><ref id="B61"><mixed-citation xmlns:xlink="http://www.w3.org/1999/xlink" xlink:type="simple"><person-group><name name-style="western"><surname>Tzvelev</surname><given-names>NN</given-names></name></person-group> (<year>1968</year>) <article-title>Zlaki (<tp:taxon-name><tp:taxon-name-part taxon-name-part-type="family">Gramineae</tp:taxon-name-part></tp:taxon-name>).</article-title> In: <person-group><name name-style="western"><surname>Grubov</surname><given-names>VI</given-names></name></person-group> (<role>Ed.</role>) <issue-title>Rastieniya Centralnoi Azii.</issue-title><source>Po materialam Botanicheskogo Instituta im. Komarova VL (<tp:taxon-name><tp:taxon-name-part taxon-name-part-type="kingdom">Plantae</tp:taxon-name-part></tp:taxon-name> Asiae Centralis, secus materies Instituti botanici nomine Komarovii VL), 4. Nauka, Leningrad</source>, <fpage>1</fpage>–<lpage>243</lpage>. [12 maps]</mixed-citation></ref></ref-list></tp:taxon-treatment>
