# Supplementary material for: ﻿Resurrection of Stipatremula and taxonomy of the high-alpine species from the Stipapurpurea complex (Poaceae, Pooideae)
Source: PhytoKeys. 2022 May 13;196:21–47. doi: 10.3897/phytokeys.196.82598 (PMC9849017; doi:10.3897/phytokeys.196.82598)
Supplement: XML Treatment for Stipa × ladakhensis [file phytokeys.196.82598-treatment4.xml]

<!DOCTYPE tp:taxon-treatment
  PUBLIC "-//TaxonX//DTD Taxonomic Treatment Publishing DTD v0 20100105//EN" "tax-treatment-NSO.dtd">
<tp:taxon-treatment xmlns:tp="http://www.plazi.org/taxpub"><tp:treatment-meta><kwd-group><label>Taxon classification</label><kwd>
                <named-content content-type="kingdom">Plantae</named-content>
              </kwd><kwd>
                <named-content content-type="order">Poales</named-content>
              </kwd><kwd>
                <named-content content-type="family">Poaceae</named-content>
              </kwd></kwd-group><mixed-citation publication-type="journal"><person-group><name><surname>Nobis</surname><given-names>Marcin</given-names></name><name><surname>Krzempek</surname><given-names>Marta</given-names></name><name><surname>Nowak</surname><given-names>Arkadiusz</given-names></name><name><surname>Gudkova</surname><given-names>Polina D.</given-names></name><name><surname>Klichowska</surname><given-names>Ewelina</given-names></name></person-group><article-title>﻿Resurrection of <italic><tp:taxon-name><tp:taxon-name-part taxon-name-part-type="genus" reg="Stipa">Stipa</tp:taxon-name-part><tp:taxon-name-part taxon-name-part-type="species" reg="tremula">tremula</tp:taxon-name-part></tp:taxon-name></italic> and taxonomy of the high-alpine species from the <italic><tp:taxon-name><tp:taxon-name-part taxon-name-part-type="genus" reg="Stipa">Stipa</tp:taxon-name-part><tp:taxon-name-part taxon-name-part-type="species" reg="purpurea">purpurea</tp:taxon-name-part></tp:taxon-name></italic> complex (<tp:taxon-name><tp:taxon-name-part taxon-name-part-type="family">Poaceae</tp:taxon-name-part></tp:taxon-name>, <tp:taxon-name><tp:taxon-name-part taxon-name-part-type="subfamily">Pooideae</tp:taxon-name-part></tp:taxon-name>)</article-title><source>PhytoKeys</source><day>13</day><month>05</month><year>2022</year><volume>196</volume><fpage>21</fpage><lpage>47</lpage><pub-id pub-id-type="doi">10.3897/phytokeys.196.82598</pub-id></mixed-citation></tp:treatment-meta><tp:nomenclature><label>﻿</label><tp:taxon-name>
              <object-id xmlns:xlink="http://www.w3.org/1999/xlink" content-type="arpha" xlink:type="simple">37EB8891-8E76-53A2-8B7A-1A9517427F3A</object-id>
              <tp:taxon-name-part taxon-name-part-type="genus" reg="Stipa">Stipa</tp:taxon-name-part>
              <tp:taxon-name-part taxon-name-part-type="hybrid-sign">×</tp:taxon-name-part>
              <tp:taxon-name-part taxon-name-part-type="species" reg="ladakhensis">ladakhensis</tp:taxon-name-part>
            </tp:taxon-name><tp:taxon-authority>M. Nobis, Klichowska, A. Nowak &amp; P.D. Gudkova, nothosp. nov.(S. klimesii × S. purpurea s.l.)</tp:taxon-authority><xref ref-type="fig" rid="F5">Fig. 5</xref></tp:nomenclature><tp:treatment-sec sec-type="material" id="SECID0EB2BI"><title>Type.</title><p>NW India, Jammu and Kashmir State, Ladakh Region: Zanskar: Zara, Spangchen Do, alt. 4520 m, 1 Sep 2001, <named-content xmlns:xlink="http://www.w3.org/1999/xlink" content-type="dwc:verbatimCoordinates" xlink:type="simple"><named-content content-type="geo-json" specific-use="{&#34;type&#34;:&#34;Point&#34;,&#34;coordinates&#34;:[77.751667,33.378333]}" id="NCID0EK2BI" xlink:type="simple">33°22.7'N, 77°45.1'E</named-content></named-content>, code 01-34-13, <italic>L. Klimeš 1474</italic> (holotype KRA 603490!, isotypes PR!, KRA 603487!, 603486!)</p><fig id="F5" position="float" orientation="portrait"><object-id xmlns:xlink="http://www.w3.org/1999/xlink" content-type="doi" xlink:type="simple">10.3897/phytokeys.196.82598.figure5</object-id><object-id xmlns:xlink="http://www.w3.org/1999/xlink" content-type="arpha" xlink:type="simple">A2C3B6C2-2E94-5764-97D2-758DECD84E1F</object-id><label>Figure 5.</label><caption><p>The holotype of <italic><tp:taxon-name><tp:taxon-name-part taxon-name-part-type="genus" reg="Stipa">Stipa</tp:taxon-name-part><tp:taxon-name-part taxon-name-part-type="hybrid-sign">×</tp:taxon-name-part><tp:taxon-name-part taxon-name-part-type="species" reg="ladakhensis">ladakhensis</tp:taxon-name-part></tp:taxon-name></italic> M. Nobis, Klichowska, A. Nowak &amp; P.D. Gudkova.</p></caption><graphic xmlns:xlink="http://www.w3.org/1999/xlink" xlink:href="phytokeys-196-021_article-82598__-g005.jpg" position="float" orientation="portrait" xlink:type="simple" id="oo_683654.jpg"><uri content-type="original_file" xlink:type="simple">https://binary.pensoft.net/fig/683654</uri></graphic></fig></tp:treatment-sec><tp:treatment-sec sec-type="description" id="SECID0EM3BI"><title>Description.</title><p><bold><italic>Plant perennial</italic></bold>, densely tufted, with a few culms and numerous vegetative shoots; culms 35–55 cm tall, 1–2-noded, nodes distributed close together and only in the lowermost part of the culm. <bold><italic>Leaves of vegetative shoots</italic></bold>: sheaths shortly and densely pubescent; <bold><italic>ligules</italic></bold> acute, on the external sheaths (1.0–)1.2–2.0(–2.8) mm long, whereas, on the internal sheaths (1.5–)2.0–4.0(–5.5) mm long; <bold><italic>blades</italic></bold> convolute, green, pale green to glaucous 10–25 cm long, 0.3–0.5 mm in diameter, adaxial surface covered by 0.15–0.2 mm long hairs, abaxial surface scabrous. <bold><italic>Cauline leaves</italic></bold>: lower sheaths shortly pubescent, upper scabrous or glabrous; <bold><italic>ligules</italic></bold> acute, (1.0–)2.0–4.0(–5.0) mm long; <bold><italic>blades</italic></bold> of convolute, green or pale green, adaxial surface shortly pubescent, abaxial surface scabrous or glabrous. <bold><italic>Panicle</italic></bold> 17–25 cm long, rather contracted, with 15–23 spikelets, at base enclosed by the sheath of the uppermost leaf or exerted, lower branches 2–6 cm long, straight or slightly flexuous, setulose or glabrous, single or paired. <bold><italic>Glumes</italic></bold> subequal, brownish to purplish, glumes 16–19(–20) mm long, narrowly lanceolate, tapering into long hyaline apex. <bold><italic>Floret</italic></bold> (lemma + callus) 8.5–10.2 mm long and 0.7–0.9 mm wide. <bold><italic>Callus</italic></bold> 1.5–1.9 mm long, densely and long-pilose, the base of callus narrow, peripheral ring 0.15–0.20 mm in diameter, acute, scar narrow elliptic. <bold><italic>Lemma</italic></bold> coriaceous, straw-coloured, brownish or purplish; covered throughout (from the bottom to top) by dense ascending to appressed hairs 0.2–0.4 mm long. <bold><italic>Awn</italic></bold> 46–58 mm long, bigeniculate, <bold>lower segment of the awn</bold> 8–11 mm long, twisted, with 1.7–2.3 mm long hairs, <bold>middle segment of the awn</bold> 4–9 mm long, twisted, with 1.6–2.2 mm long hairs; <bold>terminal segment of the awn</bold> (seta) flexuous 30–42 mm long with hairs shorter to equal to those on the column, 1.6–2.1 mm long, gradually decreasing in length towards the apex. <italic>Palea</italic> equalling lemma in length.</p></tp:treatment-sec><tp:treatment-sec sec-type="habitat" id="SECID0EB6BI"><title>Habitat.</title><p>High mountain semi-deserts, on the elevation from 4000 to 5000 m.</p></tp:treatment-sec><tp:treatment-sec sec-type="distribution" id="SECID0EG6BI"><title>Distribution.</title><p>W Himalayas (NW India).</p></tp:treatment-sec></tp:taxon-treatment>
